# Supplementary material for: Elevated NF-κB/SHh/GLI1 Signature Denotes a Worse Prognosis and Represent a Novel Potential Therapeutic Target in Advanced Prostate Cancer
Source: Cells. 2022 Jul 5;11(13):2118. doi: 10.3390/cells11132118 (PMC9266159; doi:10.3390/cells11132118)
Supplement: Supplementary file 1 [file cells-11-02118-s001.zip]

Archive with 1 entries (1 files):
- cells-1779625-supplementary.pdf
